# Supplementary material for: An Unexpected Function of the Prader-Willi Syndrome Imprinting Center in Maternal Imprinting in Mice
Source: PLoS One. 2012 Apr 4;7(4):e34348. doi: 10.1371/journal.pone.0034348 (PMC3319576; doi:10.1371/journal.pone.0034348)
Supplement: Table S1 — Primer sequences and conditions for PCR. (XLS) [file pone.0034348.s003.xls]

## Sheet: Sheet1
Table S1. Primer sequences and conditions for PCR
Primer name	Sequence	Annealing	Reference
		temperture
RT-PCR
Snrpn U1-ex3-F	AAAGGAGCCTGACACATCCA	55	6
Snrpn U1-ex3-R	CCTTGAATTCCACCACCTTG	55	6
Snrpn ex7-F	ACTGGCATTGCTCGTGTGCCTC	55	6
Snrpn ex7-R	GCCTCCAACTGCTCGGACAGG	55	6
Snord116-F	TGGATCTATGATGATTCCCAG	55	13
Snord116-R	TGGACCTCAGTTCCG ATGAG	55	13
Snord115-F	GGGTCAATGATGACAACCCAATG	55	13
Snord115-R	GGGCCTCAGCGTA ATCCTATTG	55	13
Ndn-F	GTATCCCAAATCCACAGTGC	55	42
Ndn-R	CTTCCTGTGCCAGTTGAAGT	55	42
Hprt-F	ATGACCTAGATTTGTTTTGTATACC	55	26
Hprt-R	GTAGCTCTTCAGTCTGATAAAATCTAC	55	26
Gapdh-F	CTCCACTCACGGCAAATTCA	55	13
Gapdh-R	ATGGGCTTCCCGTTGATGA	55	13
ChIP-qPCR
Snrpn U-F	GTACATGGGAGGTCTTGGAATAAG	60
Snrpn U-R	GCTTACTTTTGATAGCAACACTCTC	60
Ndn-3F	CTGGAATGTGCTGCGCATCCTG	60
Ndn-3R	GAACTCCATGATCTGCATCTTGG	60
Bisulfite-PCR
Ndn 1st run
NEC43F	TTTTGTGTTATATAGGAGATTAGGAAATTTTTTATA	58	44
Ndn-bis1R	CTACCCATAACCTCTTTCACCATATC	58
Ndn 2nd run
Ndn-bis2F	GATTAGGAAATTTTTTATATAAGTTTAGTGG	58
Ndn-bis2R	CCATCCTCTTCTAATCCTTCACCAAC	58
Mkrn3 1st run
Mkrn3-bis1F	GATTTAAAGAATTTTGTTAGATTTATAAGT	58
W28	ACCTCAATAAAAACTATAAACTCTTCCAT	58	27
Mkrn3 2nd run
Mkrn3-bis2F	GTTAGATTTATAAGTATTGAAGGAGAAA	58
Mkrn3-bis2R	AATAAAAACTATAAACTCTTCCATCTTACA	58
MeDIP-qPCR
Ndn-1F	GCTTCTCTGGCCGCTAACCTC	60
Ndn-1R	CACGTACCACATGAGCTCGTGC	60
Mkrn3-F	CATCTCCAGCTCCGCAATTCAAG	60
Mkrn3-R	CTGGCGCTGGCCTCAAACTCG	60
